# Supplementary material for: Binning unassembled short reads based on k-mer abundance covariance using sparse coding
Source: Gigascience. 2020 Mar 29;9(4):giaa028. doi: 10.1093/gigascience/giaa028 (PMC7099633; doi:10.1093/gigascience/giaa028)
Supplement: giaa028_Supplemental_Files [file giaa028_supplemental_files.zip]

Archive with 4 entries (4 files):
- B_amyloliquefaciens_strains.txt
- Supplementary_Table1.pdf
- S_islandicus_strains.txt
- vc50_lst700genomes.txt
