# Supplementary material for: Binning unassembled short reads based on k-mer abundance covariance using sparse coding
Source: Gigascience. 2020 Mar 29;9(4):giaa028. doi: 10.1093/gigascience/giaa028 (PMC7099633; doi:10.1093/gigascience/giaa028)
Supplement: giaa028_Supplemental_Files [file giaa028_supplemental_files.zip › B_amyloliquefaciens_strains.txt]

>gi|375360690|ref|NC_016784.1| Bacillus amyloliquefaciens subsp. plantarum CAU B946, complete genome
>gi|429503531|ref|NC_019842.1| Bacillus amyloliquefaciens subsp. plantarum AS43.3 chromosome, complete genome
>gi|384166624|ref|NC_017191.1| Bacillus amyloliquefaciens XH7 chromosome, complete genome
>gi|308171891|ref|NC_014551.1| Bacillus amyloliquefaciens DSM 7, complete genome
>gi|384157612|ref|NC_017188.1| Bacillus amyloliquefaciens TA208 chromosome, complete genome
>gi|452854062|ref|NC_020410.1| Bacillus amyloliquefaciens subsp. plantarum UCMB5036 complete genome
>gi|154684518|ref|NC_009725.1| Bacillus amyloliquefaciens FZB42, complete genome
