# Supplementary material for: Binning unassembled short reads based on k-mer abundance covariance using sparse coding
Source: Gigascience. 2020 Mar 29;9(4):giaa028. doi: 10.1093/gigascience/giaa028 (PMC7099633; doi:10.1093/gigascience/giaa028)
Supplement: giaa028_Supplemental_Files [file giaa028_supplemental_files.zip › S_islandicus_strains.txt]

>gi|229577818|ref|NC_012622.1| Sulfolobus islandicus Y.G.57.14 chromosome, complete genome
>gi|385774741|ref|NC_017276.1| Sulfolobus islandicus REY15A chromosome, complete genome
>gi|385772020|ref|NC_017275.1| Sulfolobus islandicus HVE10/4 chromosome, complete genome
>gi|227826411|ref|NC_012588.1| Sulfolobus islandicus M.14.25 chromosome, complete genome
>gi|227829020|ref|NC_012589.1| Sulfolobus islandicus L.S.2.15 chromosome, complete genome
>gi|479324431|ref|NC_021058.1| Sulfolobus islandicus LAL14/1, complete genome
>gi|229583573|ref|NC_012632.1| Sulfolobus islandicus M.16.27 chromosome, complete genome
>gi|238618479|ref|NC_012726.1| Sulfolobus islandicus M.16.4 chromosome, complete genome
