# Supplementary material for: Binning unassembled short reads based on k-mer abundance covariance using sparse coding
Source: Gigascience. 2020 Mar 29;9(4):giaa028. doi: 10.1093/gigascience/giaa028 (PMC7099633; doi:10.1093/gigascience/giaa028)
Supplement: giaa028_Supplemental_Files [file giaa028_supplemental_files.zip › vc50_lst700genomes.txt]

>gi|385795588|ref|NC_017454.1| Geobacter sulfurreducens KN400 chromosome, complete genome
>gi|218885109|ref|NC_011769.1| Desulfovibrio vulgaris str. 'Miyazaki F' chromosome, complete genome
>gi|160901491|ref|NC_010003.1| Petrotoga mobilis SJ95 chromosome, complete genome
>gi|383318453|ref|NC_017034.1| Methanocella conradii HZ254 chromosome, complete genome
>gi|387816237|ref|NC_017299.1| Clostridium botulinum H04402 065, complete genome
>gi|257067223|ref|NC_013172.1| Brachybacterium faecium DSM 4810 chromosome, complete genome
>gi|161869018|ref|NC_010120.1| Neisseria meningitidis 053442 chromosome, complete genome
>gi|300869639|ref|NC_014330.1| Brachyspira pilosicoli 95/1000 chromosome, complete genome
>gi|387137613|ref|NC_017307.1| Corynebacterium pseudotuberculosis CIP 52.97 chromosome, complete genome
>gi|282162670|ref|NC_013665.1| Methanocella paludicola SANAE chromosome, complete genome
>gi|312142408|ref|NC_014654.1| Halanaerobium hydrogeniformans chromosome, complete genome
>gi|428771848|ref|NC_019778.1| Cyanobacterium stanieri PCC 7202 chromosome, complete genome
>gi|305672698|ref|NC_014479.1| Bacillus subtilis subsp. spizizenii str. W23 chromosome, complete genome
>gi|85700163|ref|NC_002973.6| Listeria monocytogenes serotype 4b str. F2365 chromosome, complete genome
>gi|261414414|ref|NC_013410.1| Fibrobacter succinogenes subsp. succinogenes S85 chromosome, complete genome
>gi|392406391|ref|NC_018024.1| Anaerobaculum mobile DSM 13181 chromosome, complete genome
>gi|146319850|ref|NC_009443.1| Streptococcus suis 98HAH33, complete genome
>gi|15902044|ref|NC_003098.1| Streptococcus pneumoniae R6, complete genome
>gi|337277607|ref|NC_015677.1| Ramlibacter tataouinensis TTB310 chromosome, complete genome
>gi|375291975|ref|NC_016783.1| Corynebacterium diphtheriae INCA 402 chromosome, complete genome
>gi|294083570|ref|NC_014010.1| Candidatus Puniceispirillum marinum IMCC1322 chromosome, complete genome
>gi|479143419|ref|NC_021011.1| Eubacterium siraeum 70/3 draft genome
>gi|512543719|ref|NC_021486.1| Streptococcus agalactiae ILRI005 complete genome
>gi|189499000|ref|NC_010831.1| Chlorobium phaeobacteroides BS1 chromosome, complete genome
>gi|187734516|ref|NC_010655.1| Akkermansia muciniphila ATCC BAA-835 chromosome, complete genome
>gi|269797069|ref|NC_013520.1| Veillonella parvula DSM 2008 chromosome, complete genome
>gi|92112136|ref|NC_007963.1| Chromohalobacter salexigens DSM 3043 chromosome, complete genome
>gi|251791816|ref|NC_012913.1| Aggregatibacter aphrophilus NJ8700 chromosome, complete genome
>gi|229577818|ref|NC_012622.1| Sulfolobus islandicus Y.G.57.14 chromosome, complete genome
>gi|302870731|ref|NC_014392.1| Caldicellulosiruptor obsidiansis OB47 chromosome, complete genome
>gi|347750429|ref|NC_004350.2| Streptococcus mutans UA159 chromosome, complete genome
>gi|387787130|ref|NC_017769.1| Streptococcus pneumoniae ST556 chromosome, complete genome
>gi|294672793|ref|NC_014033.1| Prevotella ruminicola 23 chromosome, complete genome
>gi|33591275|ref|NC_002929.2| Bordetella pertussis Tohama I chromosome, complete genome
>gi|22536185|ref|NC_004116.1| Streptococcus agalactiae 2603V/R chromosome, complete genome
>gi|442803496|ref|NC_020134.1| Clostridium stercorarium subsp. stercorarium DSM 8532, complete genome
>gi|302341444|ref|NC_014365.1| Desulfarculus baarsii DSM 2075 chromosome, complete genome
>gi|479192860|ref|NC_021035.1| Butyrate-producing bacterium SS3/4, complete genome
>gi|253750923|ref|NC_012924.1| Streptococcus suis SC84, complete genome
>gi|479213596|ref|NC_021044.1| Eubacterium rectale M104/1 draft genome
>gi|295129529|ref|NC_014039.1| Propionibacterium acnes SK137 chromosome, complete genome
>gi|479140210|ref|NC_021010.1| Eubacterium rectale DSM 17629 draft genome
>gi|257124814|ref|NC_013192.1| Leptotrichia buccalis C-1013-b chromosome, complete genome
>gi|15671982|ref|NC_002662.1| Lactococcus lactis subsp. lactis Il1403 chromosome, complete genome
>gi|189218017|ref|NC_010794.1| Methylacidiphilum infernorum V4, complete genome
>gi|215481761|ref|NC_011595.1| Acinetobacter baumannii AB307-0294, complete genome
>gi|386583127|ref|NC_017620.1| Streptococcus suis D9 chromosome, complete genome
>gi|374314450|ref|NC_016633.1| Sphaerochaeta pleomorpha str. Grapes chromosome, complete genome
>gi|46445634|ref|NC_005861.1| Candidatus Protochlamydia amoebophila UWE25 chromosome, complete genome
>gi|386048930|ref|NC_017546.1| Listeria monocytogenes FSL R2-561 chromosome, complete genome
>gi|333906402|ref|NC_015559.1| Marinomonas posidonica IVIA-Po-181 chromosome, complete genome
>gi|148238336|ref|NC_009481.1| Synechococcus sp. WH 7803 chromosome, complete genome
>gi|323356448|ref|NC_015125.1| Microbacterium testaceum StLB037, complete genome
>gi|376292118|ref|NC_016802.1| Corynebacterium diphtheriae HC02 chromosome, complete genome
>gi|340620779|ref|NC_015846.1| Capnocytophaga canimorsus Cc5 chromosome, complete genome
>gi|256823905|ref|NC_013169.1| Kytococcus sedentarius DSM 20547 chromosome, complete genome
>gi|240102057|ref|NC_012804.1| Thermococcus gammatolerans EJ3 chromosome, complete genome
>gi|225871699|ref|NC_012483.1| Acidobacterium capsulatum ATCC 51196 chromosome, complete genome
>gi|78187984|ref|NC_007514.1| Chlorobium chlorochromatii CaD3 chromosome, complete genome
>gi|402770565|ref|NC_018485.1| Methylocystis sp. SC2, complete genome
>gi|256818848|ref|NC_013162.1| Capnocytophaga ochracea DSM 7271 chromosome, complete genome
>gi|261854630|ref|NC_013422.1| Halothiobacillus neapolitanus c2 chromosome, complete genome
>gi|145588189|ref|NC_009379.1| Polynucleobacter necessarius subsp. asymbioticus QLW-P1DMWA-1 chromosome, complete genome
>gi|332299201|ref|NC_015501.1| Porphyromonas asaccharolytica DSM 20707 chromosome, complete genome
>gi|77128441|ref|NC_002977.6| Methylococcus capsulatus str. Bath chromosome, complete genome
>gi|385782956|ref|NC_017353.1| Staphylococcus lugdunensis N920143, complete genome
>gi|337285377|ref|NC_015681.1| Thermodesulfatator indicus DSM 15286 chromosome, complete genome
>gi|221230948|ref|NC_011900.1| Streptococcus pneumoniae ATCC 700669, complete genome
>gi|430755491|ref|NC_019896.1| Bacillus subtilis subsp. subtilis str. BSP1 chromosome, complete genome
>gi|384196195|ref|NC_017218.1| Bifidobacterium breve ACS-071-V-Sch8b chromosome, complete genome
>gi|296453187|ref|NC_014169.1| Bifidobacterium longum subsp. longum JDM301 chromosome, complete genome
>gi|194396645|ref|NC_011072.1| Streptococcus pneumoniae G54 chromosome, complete genome
>gi|237784637|ref|NC_012704.1| Corynebacterium kroppenstedtii DSM 44385 chromosome, complete genome
>gi|297528376|ref|NC_014206.1| Geobacillus sp. C56-T3 chromosome, complete genome
>gi|479134917|ref|NC_021008.1| Bifidobacterium longum subsp. longum F8 draft genome
>gi|86607503|ref|NC_007776.1| Synechococcus sp. JA-2-3B'a(2-13) chromosome, complete genome
>gi|158319059|ref|NC_009922.1| Alkaliphilus oremlandii OhILAs chromosome, complete genome
>gi|508605261|ref|NC_019425.2| Carnobacterium maltaromaticum LMA28 complete genome
>gi|91774356|ref|NC_007947.1| Methylobacillus flagellatus KT, complete genome
>gi|397665626|ref|NC_018140.1| Legionella pneumophila subsp. pneumophila, complete genome
>gi|333986242|ref|NC_015574.1| Methanobacterium sp. SWAN-1 chromosome, complete genome
>gi|347756788|ref|NC_016026.1| Micavibrio aeruginosavorus ARL-13 chromosome, complete genome
>gi|387135561|ref|NC_017306.1| Corynebacterium pseudotuberculosis 42/02-A chromosome, complete genome
>gi|268678642|ref|NC_013512.1| Sulfurospirillum deleyianum DSM 6946 chromosome, complete genome
>gi|386045634|ref|NC_017545.1| Listeria monocytogenes J0161 chromosome, complete genome
>gi|375360690|ref|NC_016784.1| Bacillus amyloliquefaciens subsp. plantarum CAU B946, complete genome
>gi|471258602|ref|NC_020812.1| Micavibrio aeruginosavorus EPB, complete genome
>gi|386739353|ref|NC_017730.1| Corynebacterium pseudotuberculosis 31 chromosome, complete genome
>gi|480532168|ref|NC_021006.1| Streptococcus pneumoniae SPN034156 draft genome
>gi|476417161|ref|NC_020517.1| Bifidobacterium breve UCC2003, complete genome
>gi|332795693|ref|NC_015518.1| Acidianus hospitalis W1 chromosome, complete genome
>gi|330835983|ref|NC_015436.1| Spirochaeta coccoides DSM 17374 chromosome, complete genome
>gi|387502364|ref|NC_017535.1| Propionibacterium acnes 6609 chromosome, complete genome
>gi|296105497|ref|NC_014125.1| Legionella pneumophila 2300/99 Alcoy chromosome, complete genome
>gi|147918682|ref|NC_009464.1| Methanocella arvoryzae MRE50 chromosome, complete genome
>gi|151220212|ref|NC_009641.1| Staphylococcus aureus subsp. aureus str. Newman chromosome, complete genome
>gi|86604733|ref|NC_007775.1| Synechococcus sp. JA-3-3Ab chromosome, complete genome
>gi|385826720|ref|NC_017482.1| Lactobacillus rhamnosus GG, complete genome
>gi|386581047|ref|NC_017619.1| Streptococcus suis SS12 chromosome, complete genome
>gi|284047386|ref|NC_013740.1| Acidaminococcus fermentans DSM 20731 chromosome, complete genome
>gi|30248031|ref|NC_004757.1| Nitrosomonas europaea ATCC 19718 chromosome, complete genome
>gi|312112794|ref|NC_014664.1| Rhodomicrobium vannielii ATCC 17100 chromosome, complete genome
>gi|256370824|ref|NC_013124.1| Acidimicrobium ferrooxidans DSM 10331 chromosome, complete genome
>gi|385856165|ref|NC_017518.1| Neisseria meningitidis NZ-05/33 chromosome, complete genome
>gi|347547510|ref|NC_016011.1| Listeria ivanovii subsp. ivanovii PAM 55, complete genome
>gi|392389424|ref|NC_018016.1| Ornithobacterium rhinotracheale DSM 15997 chromosome, complete genome
>gi|50953925|ref|NC_006087.1| Leifsonia xyli subsp. xyli str. CTCB07 chromosome, complete genome
>gi|392373140|ref|NC_013260.1| Candidatus Methylomirabilis oxyfera, complete genome
>gi|371486894|ref|NC_016147.2| Pseudoxanthomonas spadix BD-a59 chromosome, complete genome
>gi|417358931|ref|NC_012779.2| Edwardsiella ictaluri 93-146 chromosome, complete genome
>gi|119355857|ref|NC_008639.1| Chlorobium phaeobacteroides DSM 266 chromosome, complete genome
>gi|187476514|ref|NC_010645.1| Bordetella avium 197N chromosome, complete genome
>gi|383843665|ref|NC_017174.1| Clostridium difficile M120, complete genome
>gi|184199646|ref|NC_010617.1| Kocuria rhizophila DC2201, complete genome
>gi|509149353|ref|NC_021350.1| Legionella pneumophila subsp. pneumophila str. Thunder Bay, complete genome
>gi|508126650|ref|NC_021314.1| Streptococcus iniae SF1, complete genome
>gi|332980605|ref|NC_015520.1| Mahella australiensis 50-1 BON chromosome, complete genome
>gi|56459112|ref|NC_006512.1| Idiomarina loihiensis L2TR chromosome, complete genome
>gi|18311643|ref|NC_003364.1| Pyrobaculum aerophilum str. IM2 chromosome, complete genome
>gi|256827818|ref|NC_013173.1| Desulfomicrobium baculatum DSM 4028, complete genome
>gi|348025247|ref|NC_015873.1| Megasphaera elsdenii DSM 20460, complete genome
>gi|386336689|ref|NC_017576.1| Streptococcus gallolyticus subsp. gallolyticus ATCC 43143, complete genome
>gi|383789243|ref|NC_017098.1| Spirochaeta africana DSM 8902 chromosome, complete genome
>gi|70605853|ref|NC_007181.1| Sulfolobus acidocaldarius DSM 639 chromosome, complete genome
>gi|169830219|ref|NC_010424.1| Candidatus Desulforudis audaxviator MP104C chromosome, complete genome
>gi|148241099|ref|NC_009482.1| Synechococcus sp. RCC307 chromosome, complete genome
>gi|479170689|ref|NC_021020.1| Faecalibacterium prausnitzii SL3/3 draft genome
>gi|408500253|ref|NC_018720.1| Bifidobacterium asteroides PRL2011 chromosome, complete genome
>gi|114565576|ref|NC_008346.1| Syntrophomonas wolfei subsp. wolfei str. Goettingen chromosome, complete genome
>gi|449068323|ref|NC_020247.1| Sulfolobus acidocaldarius Ron12/I, complete genome
>gi|325288201|ref|NC_015172.1| Syntrophobotulus glycolicus DSM 8271 chromosome, complete genome
>gi|407450786|ref|NC_018609.1| Riemerella anatipestifer RA-CH-1 chromosome, complete genome
>gi|386052273|ref|NC_017547.1| Listeria monocytogenes Finland 1998 chromosome, complete genome
>gi|62388892|ref|NC_006958.1| Corynebacterium glutamicum ATCC 13032, complete genome
>gi|325953647|ref|NC_015144.1| Weeksella virosa DSM 16922 chromosome, complete genome
>gi|125972525|ref|NC_009012.1| Clostridium thermocellum ATCC 27405 chromosome, complete genome
>gi|289549371|ref|NC_013893.1| Staphylococcus lugdunensis HKU09-01 chromosome, complete genome
>gi|325284916|ref|NC_015167.1| Cellulophaga lytica DSM 7489 chromosome, complete genome
>gi|157736271|ref|NC_009850.1| Arcobacter butzleri RM4018 chromosome, complete genome
>gi|219870279|ref|NC_011852.1| Haemophilus parasuis SH0165 chromosome, complete genome
>gi|397668839|ref|NC_018142.1| Propionibacterium propionicum F0230a chromosome, complete genome
>gi|385774741|ref|NC_017276.1| Sulfolobus islandicus REY15A chromosome, complete genome
>gi|52783855|ref|NC_006322.1| Bacillus licheniformis DSM 13 = ATCC 14580 chromosome, complete genome
>gi|163119169|ref|NC_006270.3| Bacillus licheniformis ATCC 14580 chromosome, complete genome
>gi|152979768|ref|NC_009659.1| Janthinobacterium sp. Marseille chromosome, complete genome
>gi|302381116|ref|NC_014375.1| Brevundimonas subvibrioides ATCC 15264 chromosome, complete genome
>gi|375289729|ref|NC_016782.1| Corynebacterium diphtheriae 241 chromosome, complete genome
>gi|50841496|ref|NC_006085.1| Propionibacterium acnes KPA171202 chromosome, complete genome
>gi|58036263|ref|NC_003450.3| Corynebacterium glutamicum ATCC 13032, complete genome
>gi|312621127|ref|NC_014720.1| Caldicellulosiruptor kronotskyensis 2002 chromosome, complete genome
>gi|33862273|ref|NC_005071.1| Prochlorococcus marinus str. MIT 9313 chromosome, complete genome
>gi|78355047|ref|NC_007519.1| Desulfovibrio alaskensis G20 chromosome, complete genome
>gi|330837866|ref|NC_015437.1| Selenomonas sputigena ATCC 35185 chromosome, complete genome
>gi|78042616|ref|NC_007503.1| Carboxydothermus hydrogenoformans Z-2901 chromosome, complete genome
>gi|365966241|ref|NC_016513.1| Aggregatibacter actinomycetemcomitans ANH9381 chromosome, complete genome
>gi|90960985|ref|NC_007498.2| Pelobacter carbinolicus DSM 2380 chromosome, complete genome
>gi|479210985|ref|NC_021043.1| Eubacterium siraeum V10Sc8a draft genome
>gi|291294404|ref|NC_013946.1| Meiothermus ruber DSM 1279 chromosome, complete genome
>gi|384260349|ref|NC_017059.1| Rhodospirillum photometricum DSM 122, complete genome
>gi|479188040|ref|NC_021031.1| Butyrivibrio fibrisolvens 16/4 draft genome
>gi|74316018|ref|NC_007404.1| Thiobacillus denitrificans ATCC 25259 chromosome, complete genome
>gi|507384422|ref|NC_021286.1| Idiomarina loihiensis GSL 199, complete genome
>gi|376247367|ref|NC_016788.1| Corynebacterium diphtheriae HC04 chromosome, complete genome
>gi|191636824|ref|NC_010999.1| Lactobacillus casei BL23 chromosome, complete genome
>gi|472332507|ref|NC_020833.1| Mannheimia haemolytica USDA-ARS-USMARC-183, complete genome
>gi|298345126|ref|NC_014246.1| Mobiluncus curtisii ATCC 43063 chromosome, complete genome
>gi|161506634|ref|NC_010080.1| Lactobacillus helveticus DPC 4571, complete genome
>gi|383315351|ref|NC_017033.1| Frateuria aurantia DSM 6220 chromosome, complete genome
>gi|33864539|ref|NC_005070.1| Synechococcus sp. WH 8102, complete genome
>gi|479155735|ref|NC_021015.1| Ruminococcus torques L2-14 draft genome
>gi|16802048|ref|NC_003210.1| Listeria monocytogenes EGD-e, complete genome
>gi|347750441|ref|NC_016023.1| Bacillus coagulans 36D1 chromosome, complete genome
>gi|19703352|ref|NC_003454.1| Fusobacterium nucleatum subsp. nucleatum ATCC 25586 chromosome, complete genome
>gi|385850283|ref|NC_017515.1| Neisseria meningitidis M04-240196 chromosome, complete genome
>gi|384173661|ref|NC_017195.1| Bacillus subtilis subsp. subtilis str. RO-NN-1 chromosome, complete genome
>gi|72160406|ref|NC_007333.1| Thermobifida fusca YX chromosome, complete genome
>gi|193213720|ref|NC_011026.1| Chloroherpeton thalassium ATCC 35110 chromosome, complete genome
>gi|218665024|ref|NC_011761.1| Acidithiobacillus ferrooxidans ATCC 23270 chromosome, complete genome
>gi|217963303|ref|NC_011660.1| Listeria monocytogenes HCC23 chromosome, complete genome
>gi|387783149|ref|NC_017595.1| Streptococcus salivarius JIM8777, complete genome
>gi|379714283|ref|NC_016932.1| Corynebacterium pseudotuberculosis 316 chromosome, complete genome
>gi|257062754|ref|NC_013165.1| Slackia heliotrinireducens DSM 20476 chromosome, complete genome
>gi|385798917|ref|NC_017455.1| Halanaerobium praevalens DSM 2228 chromosome, complete genome
>gi|15601865|ref|NC_002663.1| Pasteurella multocida subsp. multocida str. Pm70 chromosome, complete genome
>gi|375006802|ref|NC_016593.1| Geobacillus thermoleovorans CCB_US3_UF5 chromosome, complete genome
>gi|156978331|ref|NC_009782.1| Staphylococcus aureus subsp. aureus Mu3, complete genome
>gi|110798562|ref|NC_008261.1| Clostridium perfringens ATCC 13124 chromosome, complete genome
>gi|397689003|ref|NC_018178.1| Melioribacter roseus P3M chromosome, complete genome
>gi|311066968|ref|NC_014639.1| Bacillus atrophaeus 1942 chromosome, complete genome
>gi|146317663|ref|NC_009442.1| Streptococcus suis 05ZYH33 chromosome, complete genome
>gi|11497621|ref|NC_000917.1| Archaeoglobus fulgidus DSM 4304, complete genome
>gi|392399583|ref|NC_018019.1| Corynebacterium pseudotuberculosis Cp162 chromosome, complete genome
>gi|407930685|ref|NC_018706.1| Acinetobacter baumannii TYTH-1 chromosome, complete genome
>gi|385777386|ref|NC_017304.1| Clostridium thermocellum DSM 1313 chromosome, complete genome
>gi|193211676|ref|NC_011027.1| Chlorobaculum parvum NCIB 8327 chromosome, complete genome
>gi|328954613|ref|NC_015389.1| Coriobacterium glomerans PW2 chromosome, complete genome
>gi|389855709|ref|NC_017950.1| Streptococcus suis ST1 chromosome, complete genome
>gi|386578980|ref|NC_017618.1| Streptococcus suis JS14 chromosome, complete genome
>gi|386577002|ref|NC_017617.1| Streptococcus suis GZ1 chromosome, complete genome
>gi|339498645|ref|NC_015732.1| Spirochaeta caldaria DSM 7334 chromosome, complete genome
>gi|376294792|ref|NC_016803.1| Desulfovibrio desulfuricans ND132 chromosome, complete genome
>gi|334338613|ref|NC_015589.1| Desulfotomaculum ruminis DSM 2154 chromosome, complete genome
>gi|297625198|ref|NC_014215.1| Propionibacterium freudenreichii subsp. shermanii CIRM-BIA1 chromosome, complete genome
>gi|305664376|ref|NC_014472.1| Maribacter sp. HTCC2170 chromosome, complete genome
>gi|480535788|ref|NC_021028.1| Streptococcus pneumoniae SPN034183 draft genome
>gi|385806437|ref|NC_017462.1| Corynebacterium pseudotuberculosis 267 chromosome, complete genome
>gi|134297881|ref|NC_009253.1| Desulfotomaculum reducens MI-1 chromosome, complete genome
>gi|194172857|ref|NC_003028.3| Streptococcus pneumoniae TIGR4 chromosome, complete genome
>gi|296392440|ref|NC_014168.1| Segniliparus rotundus DSM 44985 chromosome, complete genome
>gi|38232642|ref|NC_002935.2| Corynebacterium diphtheriae NCTC 13129 chromosome, complete genome
>gi|198282148|ref|NC_011206.1| Acidithiobacillus ferrooxidans ATCC 53993 chromosome, complete genome
>gi|511542232|ref|NC_009613.3| Flavobacterium psychrophilum JIP02/86 complete genome
>gi|470205641|ref|NC_020557.1| Listeria monocytogenes La111 complete genome
>gi|344198243|ref|NC_015942.1| Acidithiobacillus ferrivorans SS3 chromosome, complete genome
>gi|302877245|ref|NC_014394.1| Gallionella capsiferriformans ES-2 chromosome, complete genome
>gi|52840256|ref|NC_002942.5| Legionella pneumophila subsp. pneumophila str. Philadelphia 1 chromosome, complete genome
>gi|288930407|ref|NC_013849.1| Ferroglobus placidus DSM 10642 chromosome, complete genome
>gi|304319677|ref|NC_014414.1| Parvularcula bermudensis HTCC2503 chromosome, complete genome
>gi|292659168|ref|NC_013974.1| Clostridium difficile BI9 chromosome
>gi|472335239|ref|NC_020834.1| Mannheimia haemolytica USDA-ARS-SAM-185, complete genome
>gi|116515308|ref|NC_008533.1| Streptococcus pneumoniae D39 chromosome, complete genome
>gi|21281729|ref|NC_003923.1| Staphylococcus aureus subsp. aureus MW2, complete genome
>gi|344201337|ref|NC_015945.1| Muricauda ruestringensis DSM 13258 chromosome, complete genome
>gi|378775961|ref|NC_016811.1| Legionella pneumophila subsp. pneumophila ATCC 43290 chromosome, complete genome
>gi|125716887|ref|NC_009009.1| Streptococcus sanguinis SK36 chromosome, complete genome
>gi|319899888|ref|NC_014933.1| Bacteroides helcogenes P 36-108 chromosome, complete genome
>gi|384511964|ref|NC_017316.1| Enterococcus faecalis OG1RF chromosome, complete genome
>gi|384435229|ref|NC_017277.1| Synechocystis sp. PCC 6803, complete genome
>gi|404412106|ref|NC_018593.1| Listeria monocytogenes SLCC7179, complete genome
>gi|220927459|ref|NC_011898.1| Clostridium cellulolyticum H10 chromosome, complete genome
>gi|435852812|ref|NC_019978.1| Halobacteroides halobius DSM 5150, complete genome
>gi|333996462|ref|NC_015578.1| Treponema primitia ZAS-2 chromosome, complete genome
>gi|320114857|ref|NC_014964.1| Thermoanaerobacter brockii subsp. finnii Ako-1 chromosome, complete genome
>gi|384509884|ref|NC_017305.1| Corynebacterium pseudotuberculosis PAT10 chromosome, complete genome
>gi|153930785|ref|NC_009697.1| Clostridium botulinum A str. ATCC 19397 chromosome, complete genome
>gi|159040592|ref|NC_009954.1| Caldivirga maquilingensis IC-167 chromosome, complete genome
>gi|429503531|ref|NC_019842.1| Bacillus amyloliquefaciens subsp. plantarum AS43.3 chromosome, complete genome
>gi|56750010|ref|NC_006576.1| Synechococcus elongatus PCC 6301 chromosome, complete genome
>gi|78183584|ref|NC_007513.1| Synechococcus sp. CC9902 chromosome, complete genome
>gi|384166624|ref|NC_017191.1| Bacillus amyloliquefaciens XH7 chromosome, complete genome
>gi|238922432|ref|NC_012781.1| Eubacterium rectale ATCC 33656, complete genome
>gi|407691594|ref|NC_018690.1| Actinobacillus suis H91-0380 chromosome, complete genome
>gi|390939174|ref|NC_018002.1| Sulfurospirillum barnesii SES-3 chromosome, complete genome
>gi|226222639|ref|NC_012488.1| Listeria monocytogenes Clip81459, complete genome
>gi|182682970|ref|NC_010582.1| Streptococcus pneumoniae CGSP14 chromosome, complete genome
>gi|298206591|ref|NC_014230.1| Croceibacter atlanticus HTCC2559 chromosome, complete genome
>gi|385833938|ref|NC_017491.1| Lactobacillus rhamnosus ATCC 8530 chromosome, complete genome
>gi|409131816|ref|NC_018870.1| Thermacetogenium phaeum DSM 12270 chromosome, complete genome
>gi|480527846|ref|NC_017526.1| Legionella pneumophila subsp. pneumophila str. Hextuple_3a chromosome, complete genome
>gi|482881633|ref|NC_021081.1| Meiothermus ruber DSM 1279 genome
>gi|221232939|ref|NC_011916.1| Caulobacter crescentus NA1000 chromosome, complete genome
>gi|326802614|ref|NC_015278.1| Aerococcus urinae ACS-120-V-Col10a chromosome, complete genome
>gi|383313191|ref|NC_017031.1| Corynebacterium pseudotuberculosis P54B96 chromosome, complete genome
>gi|91772082|ref|NC_007955.1| Methanococcoides burtonii DSM 6242, complete genome
>gi|387758384|ref|NC_017593.1| Streptococcus pneumoniae INV200, complete genome
>gi|333895862|ref|NC_015555.1| Thermoanaerobacterium xylanolyticum LX-11 chromosome, complete genome
>gi|479185170|ref|NC_021030.1| Alistipes shahii WAL 8301 draft genome
>gi|383320909|ref|NC_017038.1| Synechocystis sp. PCC 6803 substr. GT-I, complete genome
>gi|330831849|ref|NC_015433.1| Streptococcus suis ST3 chromosome, complete genome
>gi|479158859|ref|NC_021016.1| Butyrate-producing bacterium SSC/2, complete genome
>gi|334335560|ref|NC_015588.1| Isoptericola variabilis 225 chromosome, complete genome
>gi|307723218|ref|NC_014538.1| Thermoanaerobacter sp. X513 chromosome, complete genome
>gi|332290650|ref|NC_015496.1| Krokinobacter sp. 4H-3-7-5 chromosome, complete genome
>gi|385852231|ref|NC_017516.1| Neisseria meningitidis H44/76 chromosome, complete genome
>gi|124021714|ref|NC_008820.1| Prochlorococcus marinus str. MIT 9303 chromosome, complete genome
>gi|385327372|ref|NC_017505.1| Neisseria meningitidis alpha710 chromosome, complete genome
>gi|114319166|ref|NC_008340.1| Alkalilimnicola ehrlichii MLHE-1 chromosome, complete genome
>gi|88193823|ref|NC_007795.1| Staphylococcus aureus subsp. aureus NCTC 8325 chromosome, complete genome
>gi|237810278|ref|NC_012695.1| Burkholderia pseudomallei MSHR346 chromosome I, complete sequence
>gi|75674199|ref|NC_007406.1| Nitrobacter winogradskyi Nb-255 chromosome, complete genome
>gi|260060589|ref|NC_013222.1| Robiginitalea biformata HTCC2501 chromosome, complete genome
>gi|336063372|ref|NC_015600.1| Streptococcus pasteurianus ATCC 43144, complete genome
>gi|332798023|ref|NC_015519.1| Tepidanaerobacter sp. Re1 chromosome, complete genome
>gi|336112679|ref|NC_015634.1| Bacillus coagulans 2-6 chromosome, complete genome
>gi|376289208|ref|NC_016801.1| Corynebacterium diphtheriae C7 (beta) chromosome, complete genome
>gi|322690193|ref|NC_015067.1| Bifidobacterium longum subsp. longum JCM 1217 chromosome, complete genome
>gi|340397867|ref|NC_015760.1| Streptococcus salivarius CCHSS3, complete genome
>gi|307126151|ref|NC_014498.1| Streptococcus pneumoniae 670-6B chromosome, complete genome
>gi|311111670|ref|NC_014643.1| Rothia dentocariosa ATCC 17931 chromosome, complete genome
>gi|479150083|ref|NC_021013.1| Ruminococcus bromii L2-63 draft genome
>gi|317120849|ref|NC_014831.1| Thermaerobacter marianensis DSM 12885 chromosome, complete genome
>gi|408414082|ref|NC_018518.1| Bordetella pertussis 18323, complete genome
>gi|387139674|ref|NC_017308.1| Corynebacterium pseudotuberculosis 1/06-A chromosome, complete genome
>gi|260681769|ref|NC_013315.1| Clostridium difficile CD196 chromosome, complete genome
>gi|372486701|ref|NC_016616.1| Dechlorosoma suillum PS chromosome, complete genome
>gi|257051090|ref|NC_013158.1| Halorhabdus utahensis DSM 12940 chromosome, complete genome
>gi|387756560|ref|NC_017592.1| Streptococcus pneumoniae OXC141, complete genome
>gi|476419016|ref|NC_020526.1| Streptococcus suis SC070731, complete genome
>gi|146302785|ref|NC_009440.1| Metallosphaera sedula DSM 5348 chromosome, complete genome
>gi|148283997|ref|NC_009488.1| Orientia tsutsugamushi str. Boryong, complete genome
>gi|385772020|ref|NC_017275.1| Sulfolobus islandicus HVE10/4 chromosome, complete genome
>gi|390945347|ref|NC_018011.1| Alistipes finegoldii DSM 17242 chromosome, complete genome
>gi|302334808|ref|NC_014363.1| Olsenella uli DSM 7084 chromosome, complete genome
>gi|184154476|ref|NC_010610.1| Lactobacillus fermentum IFO 3956, complete genome
>gi|325957759|ref|NC_015216.1| Methanobacterium sp. AL-21 chromosome, complete genome
>gi|352683411|ref|NC_016077.1| Acidaminococcus intestini RyC-MR95 chromosome, complete genome
>gi|424712850|ref|NC_019556.1| Listeria monocytogenes serotype 4b str. LL195, complete genome
>gi|383843666|ref|NC_017178.1| Clostridium difficile 2007855, complete genome
>gi|344995333|ref|NC_015949.1| Caldicellulosiruptor lactoaceticus 6A chromosome, complete genome
>gi|320159410|ref|NC_014960.1| Anaerolinea thermophila UNI-1, complete genome
>gi|472465460|ref|NC_020887.1| Clostridium stercorarium subsp. stercorarium DSM 8532, complete genome
>gi|333992987|ref|NC_015577.1| Treponema azotonutricium ZAS-9 chromosome, complete genome
>gi|338173994|ref|NC_015702.1| Parachlamydia acanthamoebae UV-7 chromosome, complete genome
>gi|307066636|ref|NC_014494.1| Streptococcus pneumoniae AP200 chromosome, complete genome
>gi|470208773|ref|NC_020558.1| Listeria monocytogenes N53-1 complete genome
>gi|118139508|ref|NC_007520.2| Thiomicrospira crunogena XCL-2 chromosome, complete genome
>gi|385339062|ref|NC_017513.1| Neisseria meningitidis G2136 chromosome, complete genome
>gi|434380778|ref|NC_018604.1| Brachyspira pilosicoli WesB complete genome
>gi|213690928|ref|NC_011593.1| Bifidobacterium longum subsp. infantis ATCC 15697 chromosome, complete genome
>gi|145590267|ref|NC_009376.1| Pyrobaculum arsenaticum DSM 13514 chromosome, complete genome
>gi|384154712|ref|NC_017187.1| Arcobacter butzleri ED-1, complete genome
>gi|405759923|ref|NC_018594.1| Streptococcus pneumoniae SPNA45, complete genome
>gi|479179495|ref|NC_021023.1| Enterococcus sp. 7L76 draft genome
>gi|239616411|ref|NC_012785.1| Kosmotoga olearia TBF 19.5.1, complete genome
>gi|459284225|ref|NC_020450.1| Lactococcus lactis subsp. lactis IO-1 DNA, complete genome
>gi|336171143|ref|NC_015638.1| Lacinutrix sp. 5H-3-7-4 chromosome, complete genome
>gi|225867617|ref|NC_012470.1| Streptococcus equi subsp. zooepidemicus, complete genome
>gi|378773696|ref|NC_016808.1| Pasteurella multocida 36950 chromosome, complete genome
>gi|478483683|ref|NC_020995.1| Enterococcus casseliflavus EC20, complete genome
>gi|313202490|ref|NC_014734.1| Paludibacter propionicigenes WB4 chromosome, complete genome
>gi|480328235|ref|NC_021064.1| Propionibacterium avidum 44067, complete genome
>gi|397685123|ref|NC_018177.1| Pseudomonas stutzeri DSM 10701 chromosome, complete genome
>gi|220903286|ref|NC_011883.1| Desulfovibrio desulfuricans subsp. desulfuricans str. ATCC 27774 chromosome, complete genome
>gi|386069650|ref|NC_017550.1| Propionibacterium acnes ATCC 11828 chromosome, complete genome
>gi|383324079|ref|NC_017039.1| Synechocystis sp. PCC 6803 substr. PCC-P, complete genome
>gi|255767013|ref|NC_000964.3| Bacillus subtilis subsp. subtilis str. 168 chromosome, complete genome
>gi|157362870|ref|NC_009828.1| Thermotoga lettingae TMO chromosome, complete genome
>gi|295694686|ref|NC_014098.1| Kyrpidia tusciae DSM 2912 chromosome, complete genome
>gi|78211558|ref|NC_007516.1| Synechococcus sp. CC9605, complete genome
>gi|384505696|ref|NC_017301.1| Corynebacterium pseudotuberculosis C231 chromosome, complete genome
>gi|121633901|ref|NC_008767.1| Neisseria meningitidis FAM18 chromosome, complete genome
>gi|386587281|ref|NC_017622.1| Streptococcus suis A7 chromosome, complete genome
>gi|300021538|ref|NC_014313.1| Hyphomicrobium denitrificans ATCC 51888 chromosome, complete genome
>gi|428778395|ref|NC_019780.1| Dactylococcopsis salina PCC 8305 chromosome, complete genome
>gi|59800473|ref|NC_002946.2| Neisseria gonorrhoeae FA 1090 chromosome, complete genome
>gi|386833612|ref|NC_017764.1| Pasteurella multocida subsp. multocida str. 3480 chromosome, complete genome
>gi|386829725|ref|NC_017763.1| Staphylococcus aureus subsp. aureus HO 5096 0412, complete genome
>gi|339443684|ref|NC_015738.1| Eggerthella sp. YY7918, complete genome
>gi|119025018|ref|NC_008618.1| Bifidobacterium adolescentis ATCC 15703 chromosome, complete genome
>gi|291612472|ref|NC_013959.1| Sideroxydans lithotrophicus ES-1 chromosome, complete genome
>gi|295691862|ref|NC_014106.1| Lactobacillus crispatus ST1, complete genome
>gi|409187964|ref|NC_018876.1| Methanolobus psychrophilus R15 chromosome, complete genome
>gi|383484660|ref|NC_017045.1| Riemerella anatipestifer ATCC 11845 = DSM 15868 chromosome, complete genome
>gi|222109225|ref|NC_011992.1| Acidovorax ebreus TPSY chromosome, complete genome
>gi|386320386|ref|NC_017569.1| Riemerella anatipestifer RA-GD chromosome, complete genome
>gi|114326664|ref|NC_008343.1| Granulibacter bethesdensis CGDNIH1 chromosome, complete genome
>gi|337289620|ref|NC_015683.1| Corynebacterium ulcerans BR-AD22 chromosome, complete genome
>gi|449092714|ref|NC_020244.1| Bacillus subtilis XF-1, complete genome
>gi|442313696|ref|NC_020125.1| Riemerella anatipestifer RA-CH-2, complete genome
>gi|386727822|ref|NC_017673.1| Staphylococcus aureus subsp. aureus 71193 chromosome, complete genome
>gi|163838769|ref|NC_010168.1| Renibacterium salmoninarum ATCC 33209 chromosome, complete genome
>gi|302390797|ref|NC_014378.1| Acetohalobium arabaticum DSM 5501 chromosome, complete genome
>gi|333922237|ref|NC_015565.1| Desulfotomaculum carboxydivorans CO-1-SRB chromosome, complete genome
>gi|165975457|ref|NC_010278.1| Actinobacillus pleuropneumoniae serovar 3 str. JL03 chromosome, complete genome
>gi|25010075|ref|NC_004368.1| Streptococcus agalactiae NEM316, complete genome
>gi|350525682|ref|NC_016051.1| Thermococcus sp. AM4 chromosome, complete genome
>gi|188993864|ref|NC_010729.1| Porphyromonas gingivalis ATCC 33277, complete genome
>gi|283457089|ref|NC_013715.1| Rothia mucilaginosa DY-18 chromosome, complete genome
>gi|387878539|ref|NC_017905.1| Streptococcus parasanguinis FW213 chromosome, complete genome
>gi|184152655|ref|NC_010609.1| Lactobacillus reuteri JCM 1112, complete genome
>gi|77358697|ref|NC_003112.2| Neisseria meningitidis MC58 chromosome, complete genome
>gi|51891138|ref|NC_006177.1| Symbiobacterium thermophilum IAM 14863 chromosome, complete genome
>gi|170729251|ref|NC_010513.1| Xylella fastidiosa M12 chromosome, complete genome
>gi|157690798|ref|NC_009848.1| Bacillus pumilus SAFR-032 chromosome, complete genome
>gi|385854193|ref|NC_017517.1| Neisseria meningitidis M01-240355 chromosome, complete genome
>gi|307719921|ref|NC_014506.1| Sulfurimonas autotrophica DSM 16294 chromosome, complete genome
>gi|376256018|ref|NC_016790.1| Corynebacterium diphtheriae VA01 chromosome, complete genome
>gi|352516173|ref|NC_016052.1| Tetragenococcus halophilus NBRC 12172, complete genome
>gi|482884694|ref|NC_021082.1| Mannheimia haemolytica M42548, complete genome
>gi|471260972|ref|NC_020813.1| Bdellovibrio exovorus JSS, complete genome
>gi|172039680|ref|NC_010545.1| Corynebacterium urealyticum DSM 7109 chromosome, complete genome
>gi|383843664|ref|NC_017173.1| Clostridium difficile CF5, complete genome
>gi|407475894|ref|NC_018665.1| Exiguobacterium antarcticum B7 chromosome, complete genome
>gi|470461182|ref|NC_020796.1| Edwardsiella tarda C07-087, complete genome
>gi|428774686|ref|NC_019779.1| Halothece sp. PCC 7418 chromosome, complete genome
>gi|328951746|ref|NC_015388.1| Desulfobacca acetoxidans DSM 11109 chromosome, complete genome
>gi|333977506|ref|NC_015573.1| Desulfotomaculum kuznetsovii DSM 6115 chromosome, complete genome
>gi|167036431|ref|NC_010321.1| Thermoanaerobacter pseudethanolicus ATCC 33223 chromosome, complete genome
>gi|116871422|ref|NC_008555.1| Listeria welshimeri serovar 6b str. SLCC5334 chromosome, complete genome
>gi|448236310|ref|NC_020210.1| Geobacillus sp. GHH01, complete genome
>gi|448822683|ref|NC_020230.1| Corynebacterium urealyticum DSM 7111, complete genome
>gi|78185892|ref|NC_007512.1| Chlorobium luteolum DSM 273 chromosome, complete genome
>gi|312132275|ref|NC_014656.1| Bifidobacterium longum subsp. longum BBMN68 chromosome, complete genome
>gi|336322299|ref|NC_015672.1| Flexistipes sinusarabici DSM 4947 chromosome, complete genome
>gi|336319134|ref|NC_015671.1| Cellvibrio gilvus ATCC 13127 chromosome, complete genome
>gi|512697424|ref|NC_021507.1| Streptococcus agalactiae ILRI112 complete genome
>gi|365963975|ref|NC_016512.1| Propionibacterium acnes TypeIA2 P.acn17 chromosome, complete genome
>gi|152991597|ref|NC_009663.1| Sulfurovum sp. NBC37-1 chromosome, complete genome
>gi|304315537|ref|NC_014410.1| Thermoanaerobacterium thermosaccharolyticum DSM 571 chromosome, complete genome
>gi|376283503|ref|NC_016799.1| Corynebacterium diphtheriae 31A chromosome, complete genome
>gi|448819523|ref|NC_020229.1| Lactobacillus plantarum ZJ316, complete genome
>gi|297622252|ref|NC_014221.1| Truepera radiovictrix DSM 17093 chromosome, complete genome
>gi|311063459|ref|NC_014638.1| Bifidobacterium bifidum PRL2010 chromosome, complete genome
>gi|479176048|ref|NC_021022.1| Ruminococcus obeum A2-162 draft genome
>gi|471332236|ref|NC_020518.1| Escherichia coli str. K-12 substr. MDS42 DNA, complete genome
>gi|42516522|ref|NC_002967.9| Treponema denticola ATCC 35405 chromosome, complete genome
>gi|313667359|ref|NC_014752.1| Neisseria lactamica 020-06 chromosome, complete genome
>gi|188587536|ref|NC_010723.1| Clostridium botulinum E3 str. Alaska E43 chromosome, complete genome
>gi|212637849|ref|NC_011567.1| Anoxybacillus flavithermus WK1 chromosome, complete genome
>gi|405748335|ref|NC_018584.1| Listeria monocytogenes ATCC 19117, complete genome
>gi|408355363|ref|NC_018704.1| Amphibacillus xylanus NBRC 15112, complete genome
>gi|384860682|ref|NC_017341.1| Staphylococcus aureus subsp. aureus str. JKD6008 chromosome, complete genome
>gi|429190045|ref|NC_019792.1| Natronobacterium gregoryi SP2 chromosome, complete genome
>gi|312126262|ref|NC_014652.1| Caldicellulosiruptor hydrothermalis 108 chromosome, complete genome
>gi|386730761|ref|NC_017728.1| Listeria monocytogenes 07PF0776 chromosome, complete genome
>gi|194335182|ref|NC_011060.1| Pelodictyon phaeoclathratiforme BU-1 chromosome, complete genome
>gi|473832060|ref|NC_020891.1| Clavibacter michiganensis subsp. nebraskensis NCPPB 2581 complete genome
>gi|404406483|ref|NC_018590.1| Listeria monocytogenes SLCC2376, complete genome
>gi|23097455|ref|NC_004193.1| Oceanobacillus iheyensis HTE831 chromosome, complete genome
>gi|34556458|ref|NC_005090.1| Wolinella succinogenes DSM 1740 chromosome, complete genome
>gi|21672841|ref|NC_002932.3| Chlorobium tepidum TLS chromosome, complete genome
>gi|227826411|ref|NC_012588.1| Sulfolobus islandicus M.14.25 chromosome, complete genome
>gi|284993440|ref|NC_013768.1| Listeria monocytogenes 08-5923, complete genome
>gi|387125902|ref|NC_017857.1| Methylophaga sp. JAM1 chromosome, complete genome
>gi|224475494|ref|NC_012121.1| Staphylococcus carnosus subsp. carnosus TM300 chromosome, complete genome
>gi|387149188|ref|NC_017340.1| Staphylococcus aureus 04-02981 chromosome, complete genome
>gi|255961476|ref|NC_010337.2| Heliobacterium modesticaldum Ice1 chromosome, complete genome
>gi|209883160|ref|NC_011386.1| Oligotropha carboxidovorans OM5 chromosome, complete genome
>gi|289166909|ref|NC_013853.1| Streptococcus mitis B6, complete genome
>gi|320352146|ref|NC_014972.1| Desulfobulbus propionicus DSM 2032 chromosome, complete genome
>gi|110832861|ref|NC_008260.1| Alcanivorax borkumensis SK2 chromosome, complete genome
>gi|308171891|ref|NC_014551.1| Bacillus amyloliquefaciens DSM 7, complete genome
>gi|479152295|ref|NC_021014.1| Ruminococcus sp. SR1/5 draft genome
>gi|328949540|ref|NC_015387.1| Marinithermus hydrothermalis DSM 14884 chromosome, complete genome
>gi|383489963|ref|NC_017052.1| Synechocystis sp. PCC 6803 substr. PCC-N, complete genome
>gi|479199283|ref|NC_021039.1| Ruminococcus champanellensis 18P13, complete genome
>gi|511052542|ref|NC_021351.1| Corynebacterium glutamicum SCgG1, complete genome
>gi|283856168|ref|NC_006526.2| Zymomonas mobilis subsp. mobilis ZM4 chromosome, complete genome
>gi|407934369|ref|NC_018707.1| Propionibacterium acnes C1 chromosome, complete genome
>gi|390935917|ref|NC_017999.1| Bifidobacterium bifidum BGN4 chromosome, complete genome
>gi|300857417|ref|NC_014329.1| Corynebacterium pseudotuberculosis FRC41 chromosome, complete genome
>gi|310657316|ref|NC_014614.1| [Clostridium] sticklandii, complete genome
>gi|315630472|ref|NC_014820.1| Cenarchaeum symbiosum A, complete genome
>gi|339441064|ref|NC_015737.1| Clostridium sp. SY8519, complete genome
>gi|225853611|ref|NC_012466.1| Streptococcus pneumoniae JJA, complete genome
>gi|15793034|ref|NC_003116.1| Neisseria meningitidis Z2491 chromosome, complete genome
>gi|479208076|ref|NC_021042.1| Faecalibacterium prausnitzii L2-6, complete genome
>gi|384157612|ref|NC_017188.1| Bacillus amyloliquefaciens TA208 chromosome, complete genome
>gi|386585202|ref|NC_017621.1| Streptococcus suis D12 chromosome, complete genome
>gi|375287586|ref|NC_016781.1| Corynebacterium pseudotuberculosis 3/99-5 chromosome, complete genome
>gi|384503605|ref|NC_017300.1| Corynebacterium pseudotuberculosis 1002 chromosome, complete genome
>gi|404477334|ref|NC_018608.1| Staphylococcus aureus 08BA02176 chromosome, complete genome
>gi|325967528|ref|NC_015151.1| Vulcanisaeta moutnovskia 768-28 chromosome, complete genome
>gi|389853198|ref|NC_017949.1| Lactococcus lactis subsp. cremoris NZ9000 chromosome, complete genome
>gi|385337120|ref|NC_017512.1| Neisseria meningitidis WUE 2594, complete genome
>gi|379009891|ref|NC_016894.1| Acetobacterium woodii DSM 1030 chromosome, complete genome
>gi|294053541|ref|NC_014008.1| Coraliomargarita akajimensis DSM 45221 chromosome, complete genome
>gi|220930850|ref|NC_011899.1| Halothermothrix orenii H 168 chromosome, complete genome
>gi|42521650|ref|NC_005363.1| Bdellovibrio bacteriovorus HD100, complete genome
>gi|387887350|ref|NC_017910.1| Escherichia blattae DSM 4481 chromosome, complete genome
>gi|480530348|ref|NC_021005.1| Streptococcus pneumoniae SPN994039 draft genome
>gi|449066047|ref|NC_020246.1| Sulfolobus acidocaldarius N8, complete genome
>gi|375253814|ref|NC_016610.1| Tannerella forsythia ATCC 43037 chromosome, complete genome
>gi|336324561|ref|NC_015673.1| Corynebacterium resistens DSM 45100 chromosome, complete genome
>gi|479134154|ref|NC_021004.1| Streptococcus pneumoniae SPN033038 draft genome
>gi|225869487|ref|NC_012471.1| Streptococcus equi subsp. equi 4047, complete genome
>gi|126207488|ref|NC_009053.1| Actinobacillus pleuropneumoniae serovar 5b str. L20 chromosome, complete genome
>gi|405756987|ref|NC_018589.1| Listeria monocytogenes SLCC2479, complete genome
>gi|302388599|ref|NC_014377.1| Thermosediminibacter oceani DSM 16646 chromosome, complete genome
>gi|428765681|ref|NC_019770.1| Enterococcus faecalis str. Symbioflor 1, complete genome
>gi|345016447|ref|NC_015958.1| Thermoanaerobacter wiegelii Rt8.B1 chromosome, complete genome
>gi|34539880|ref|NC_002950.2| Porphyromonas gingivalis W83 chromosome, complete genome
>gi|452208619|ref|NC_020389.1| Methanosarcina mazei Tuc01, complete genome
>gi|511055778|ref|NC_021352.1| Corynebacterium glutamicum SCgG2, complete genome
>gi|290473094|ref|NC_013892.1| Xenorhabdus bovienii SS-2004 chromosome, complete genome
>gi|430759339|ref|NC_019902.1| Thioalkalivibrio nitratireducens DSM 14787, complete genome
>gi|347530298|ref|NC_015977.1| Roseburia hominis A2-183 chromosome, complete genome
>gi|459466043|ref|NC_020449.1| Candidatus Cloacamonas acidaminovorans str. Evry provisional genome sequence from WWE1 candidate division
>gi|146295085|ref|NC_009437.1| Caldicellulosiruptor saccharolyticus DSM 8903 chromosome, complete genome
>gi|49482253|ref|NC_002952.2| Staphylococcus aureus subsp. aureus MRSA252 chromosome, complete genome
>gi|431806727|ref|NC_019908.1| Brachyspira pilosicoli P43/6/78 chromosome, complete genome
>gi|480527845|ref|NC_017525.1| Legionella pneumophila subsp. pneumophila str. Hextuple_2q chromosome, complete genome
>gi|154149549|ref|NC_009712.1| Methanoregula boonei 6A8 chromosome, complete genome
>gi|470173039|ref|NC_020519.1| Corynebacterium glutamicum K051 complete genome, strain ATCC 13032, sub-strain K051
>gi|256821228|ref|NC_013166.1| Kangiella koreensis DSM 16069 chromosome, complete genome
>gi|347524522|ref|NC_015975.1| Lactobacillus ruminis ATCC 27782 chromosome, complete genome
>gi|455737153|ref|NC_020418.1| Morganella morganii subsp. morganii KT, complete genome
>gi|479201824|ref|NC_021040.1| Roseburia intestinalis M50/1 draft genome
>gi|510880085|ref|NC_021313.1| Salinarchaeum sp. Harcht-Bsk1, complete genome
>gi|337754017|ref|NC_015696.1| Francisella sp. TX077308 chromosome, complete genome
>gi|296271545|ref|NC_014166.1| Arcobacter nitrofigilis DSM 7299 chromosome, complete genome
>gi|113952711|ref|NC_008319.1| Synechococcus sp. CC9311, complete genome
>gi|289577265|ref|NC_013921.1| Thermoanaerobacter italicus Ab9 chromosome, complete genome
>gi|227829020|ref|NC_012589.1| Sulfolobus islandicus L.S.2.15 chromosome, complete genome
>gi|253995374|ref|NC_012968.1| Methylotenera mobilis JLW8 chromosome, complete genome
>gi|404409239|ref|NC_018592.1| Listeria monocytogenes SLCC5850, complete genome
>gi|501673812|ref|NC_021235.1| Lactobacillus fermentum F-6, complete genome
>gi|118442852|ref|NC_008593.1| Clostridium novyi NT chromosome, complete genome
>gi|383783295|ref|NC_017094.1| Leptospirillum ferrooxidans C2-3, complete genome
>gi|307543589|ref|NC_014532.1| Halomonas elongata DSM 2581 chromosome, complete genome
>gi|297582338|ref|NC_014219.1| Bacillus selenitireducens MLS10 chromosome, complete genome
>gi|472320519|ref|NC_020830.1| Polaribacter sp. MED152, complete genome
>gi|225860012|ref|NC_012469.1| Streptococcus pneumoniae Taiwan19F-14 chromosome, complete genome
>gi|83588874|ref|NC_007644.1| Moorella thermoacetica ATCC 39073 chromosome, complete genome
>gi|256831255|ref|NC_013174.1| Jonesia denitrificans DSM 20603 chromosome, complete genome
>gi|403514032|ref|NC_018528.1| Lactobacillus helveticus R0052 chromosome, complete genome
>gi|220933193|ref|NC_011901.1| Thioalkalivibrio sulfidophilus HL-EbGr7 chromosome, complete genome
>gi|452854062|ref|NC_020410.1| Bacillus amyloliquefaciens subsp. plantarum UCMB5036 complete genome
>gi|340792956|ref|NC_015859.1| Corynebacterium variabile DSM 44702 chromosome, complete genome
>gi|384514544|ref|NC_017317.1| Corynebacterium ulcerans 809 chromosome, complete genome
>gi|345428590|ref|NC_015964.1| Haemophilus parainfluenzae T3T1, complete genome
>gi|385789060|ref|NC_017448.1| Fibrobacter succinogenes subsp. succinogenes S85 chromosome, complete genome
>gi|438000910|ref|NC_019954.1| Tepidanaerobacter acetatoxydans Re1 complete genome
>gi|258506995|ref|NC_013198.1| Lactobacillus rhamnosus GG chromosome, complete genome
>gi|114797051|ref|NC_008358.1| Hyphomonas neptunium ATCC 15444 chromosome, complete genome
>gi|348027467|ref|NC_016041.1| Glaciecola nitratireducens FR1064 chromosome, complete genome
>gi|426402010|ref|NC_019567.1| Bdellovibrio bacteriovorus str. Tiberius chromosome, complete genome
>gi|479205603|ref|NC_021041.1| Megamonas hypermegale ART12/1 draft genome
>gi|125622882|ref|NC_009004.1| Lactococcus lactis subsp. cremoris MG1363 chromosome, complete genome
>gi|226938934|ref|NC_012559.1| Laribacter hongkongensis HLHK9, complete genome
>gi|514058762|ref|NC_021521.1| Haemophilus parasuis ZJ0906, complete genome
>gi|385808586|ref|NC_017464.1| Ignavibacterium album JCM 16511 chromosome, complete genome
>gi|379019812|ref|NC_016928.1| Staphylococcus aureus subsp. aureus M013 chromosome, complete genome
>gi|397779166|ref|NC_018227.1| Methanoculleus bourgensis MS2, complete genome
>gi|337281488|ref|NC_015678.1| Streptococcus parasanguinis ATCC 15912 chromosome, complete genome
>gi|78776201|ref|NC_007575.1| Sulfurimonas denitrificans DSM 1251 chromosome, complete genome
>gi|479324431|ref|NC_021058.1| Sulfolobus islandicus LAL14/1, complete genome
>gi|386318029|ref|NC_017568.1| Staphylococcus pseudintermedius ED99 chromosome, complete genome
>gi|405754079|ref|NC_018586.1| Listeria monocytogenes SLCC2540, complete genome
>gi|433637028|ref|NC_019964.1| Halovivax ruber XH-70, complete genome
>gi|255534169|ref|NC_013062.1| Flavobacteriaceae bacterium 3519-10, complete genome
>gi|387812450|ref|NC_017067.1| Marinobacter hydrocarbonoclasticus ATCC 49840, complete genome
>gi|296127869|ref|NC_014151.1| Cellulomonas flavigena DSM 20109 chromosome, complete genome
>gi|376241700|ref|NC_016785.1| Corynebacterium diphtheriae CDCE 8392 chromosome, complete genome
>gi|170717206|ref|NC_010519.1| Haemophilus somnus 2336 chromosome, complete genome
>gi|384133787|ref|NC_017167.1| Alicyclobacillus acidocaldarius subsp. acidocaldarius Tc-4-1 chromosome, complete genome
>gi|157149651|ref|NC_009785.1| Streptococcus gordonii str. Challis substr. CH1 chromosome, complete genome
>gi|20806542|ref|NC_003869.1| Thermoanaerobacter tengcongensis MB4 chromosome, complete genome
>gi|410475457|ref|NC_018630.1| Streptococcus pneumoniae gamPNI0373 chromosome, complete genome
>gi|291285947|ref|NC_013943.1| Denitrovibrio acetiphilus DSM 12809 chromosome, complete genome
>gi|338729812|ref|NC_015707.1| Thermotoga thermarum DSM 5069 chromosome, complete genome
>gi|296125058|ref|NC_014150.1| Brachyspira murdochii DSM 12563 chromosome, complete genome
>gi|288904223|ref|NC_013798.1| Streptococcus gallolyticus UCN34 chromosome, complete genome
>gi|365961730|ref|NC_016511.1| Propionibacterium acnes TypeIA2 P.acn31 chromosome, complete genome
>gi|404474675|ref|NC_018607.1| Brachyspira pilosicoli B2904 chromosome, complete genome
>gi|296131550|ref|NC_014152.1| Thermincola potens JR chromosome, complete genome
>gi|152977688|ref|NC_009655.1| Actinobacillus succinogenes 130Z chromosome, complete genome
>gi|339481522|ref|NC_015731.1| Nitrosomonas sp. Is79A3 chromosome, complete genome
>gi|397648808|ref|NC_018089.1| Streptococcus mutans GS-5 chromosome, complete genome
>gi|50083297|ref|NC_005966.1| Acinetobacter sp. ADP1 chromosome, complete genome
>gi|389849360|ref|NC_017945.1| Corynebacterium pseudotuberculosis 258 chromosome, complete genome
>gi|319785620|ref|NC_014924.1| Pseudoxanthomonas suwonensis 11-1 chromosome, complete genome
>gi|312134082|ref|NC_014657.1| Caldicellulosiruptor owensensis OL chromosome, complete genome
>gi|473827406|ref|NC_020888.1| Thalassolituus oleivorans MIL-1 complete genome
>gi|390952789|ref|NC_018013.1| Aequorivita sublithincola DSM 14238 chromosome, complete genome
>gi|317151727|ref|NC_014844.1| Desulfovibrio aespoeensis Aspo-2 chromosome, complete genome
>gi|317131008|ref|NC_014828.1| Ethanoligenens harbinense YUAN-3 chromosome, complete genome
>gi|333904249|ref|NC_015558.1| Streptococcus parauberis KCTC 11537 chromosome, complete genome
>gi|410475456|ref|NC_019042.1| Streptococcus dysgalactiae subsp. equisimilis AC-2713, complete genome
>gi|327312315|ref|NC_015311.1| Prevotella denticola F0289 chromosome, complete genome
>gi|471314537|ref|NC_020555.1| Helicobacter cinaedi ATCC BAA-847 DNA, complete genome
>gi|254555169|ref|NC_012984.1| Lactobacillus plantarum JDM1, complete genome
>gi|402774243|ref|NC_018520.1| Bacillus subtilis QB928 chromosome, complete genome
>gi|310286520|ref|NC_014616.1| Bifidobacterium bifidum S17 chromosome, complete genome
>gi|254804028|ref|NC_013016.1| Neisseria meningitidis alpha14 chromosome, complete genome
>gi|386006713|ref|NC_017529.1| Listeria monocytogenes L99, complete genome
>gi|167038675|ref|NC_010320.1| Thermoanaerobacter sp. X514 chromosome, complete genome
>gi|226947222|ref|NC_012563.1| Clostridium botulinum A2 str. Kyoto chromosome, complete genome
>gi|296267998|ref|NC_014165.1| Thermobispora bispora DSM 43833 chromosome, complete genome
>gi|257789778|ref|NC_013204.1| Eggerthella lenta DSM 2243 chromosome, complete genome
>gi|16124256|ref|NC_002696.2| Caulobacter crescentus CB15 chromosome, complete genome
>gi|384507788|ref|NC_017303.1| Corynebacterium pseudotuberculosis I19 chromosome, complete genome
>gi|386756580|ref|NC_017743.1| Bacillus sp. JS chromosome, complete genome
>gi|297616214|ref|NC_014220.1| Syntrophothermus lipocalidus DSM 12680 chromosome, complete genome
>gi|307352168|ref|NC_014507.1| Methanoplanus petrolearius DSM 11571 chromosome, complete genome
>gi|384202563|ref|NC_017223.1| Bordetella pertussis CS chromosome, complete genome
>gi|409101468|ref|NC_018866.1| Dehalobacter sp. DCA chromosome, complete genome
>gi|456062337|ref|NC_020417.1| Beta proteobacterium CB, complete genome
>gi|52424055|ref|NC_006300.1| Mannheimia succiniciproducens MBEL55E chromosome, complete genome
>gi|479197640|ref|NC_021038.1| Synergistetes bacterium SGP1, complete genome
>gi|297567992|ref|NC_014216.1| Desulfurivibrio alkaliphilus AHT2 chromosome, complete genome
>gi|297537197|ref|NC_014207.1| Methylotenera versatilis 301 chromosome, complete genome
>gi|134093294|ref|NC_009138.1| Herminiimonas arsenicoxydans chromosome, complete genome
>gi|406702775|ref|NC_018642.1| Listeria monocytogenes L312, complete genome
>gi|387119833|ref|NC_017846.1| Aggregatibacter actinomycetemcomitans D7S-1 chromosome, complete genome
>gi|452850707|ref|NC_020409.1| Desulfovibrio piezophilus C1TLV30, complete genome
>gi|307594149|ref|NC_014537.1| Vulcanisaeta distributa DSM 14429 chromosome, complete genome
>gi|289433373|ref|NC_013891.1| Listeria seeligeri serovar 1/2b str. SLCC3954 chromosome, complete genome
>gi|283454959|ref|NC_013714.1| Bifidobacterium dentium Bd1 chromosome, complete genome
>gi|117927211|ref|NC_008578.1| Acidothermus cellulolyticus 11B chromosome, complete genome
>gi|154684518|ref|NC_009725.1| Bacillus amyloliquefaciens FZB42, complete genome
>gi|405751204|ref|NC_018585.1| Listeria monocytogenes SLCC2378, complete genome
>gi|219850687|ref|NC_011832.1| Methanosphaerula palustris E1-9c chromosome, complete genome
>gi|431792069|ref|NC_019903.1| Desulfitobacterium dichloroeliminans LMG P-21439 chromosome, complete genome
>gi|153934468|ref|NC_009698.1| Clostridium botulinum A str. Hall chromosome, complete genome
>gi|229915734|ref|NC_012673.1| Exiguobacterium sp. AT1b chromosome, complete genome
>gi|317123177|ref|NC_014830.1| Intrasporangium calvum DSM 43043 chromosome, complete genome
>gi|108802856|ref|NC_008148.1| Rubrobacter xylanophilus DSM 9941 chromosome, complete genome
>gi|479181986|ref|NC_021024.1| Butyrate-producing bacterium SM4/1, complete genome
>gi|154250456|ref|NC_009719.1| Parvibaculum lavamentivorans DS-1 chromosome, complete genome
>gi|307717717|ref|NC_014484.1| Spirochaeta thermophila DSM 6192 chromosome, complete genome
>gi|22297544|ref|NC_004113.1| Thermosynechococcus elongatus BP-1 chromosome, complete genome
>gi|383449352|ref|NC_017025.1| Flavobacterium indicum GPTSA100-9, complete genome
>gi|387625543|ref|NC_017591.1| Streptococcus pneumoniae INV104, complete genome
>gi|221229343|ref|NC_011896.1| Mycobacterium leprae Br4923 chromosome, complete genome
>gi|321311376|ref|NC_014976.1| Bacillus subtilis BSn5 chromosome, complete genome
>gi|319891290|ref|NC_014925.1| Staphylococcus pseudintermedius HKU10-03 chromosome, complete genome
>gi|147676335|ref|NC_009454.1| Pelotomaculum thermopropionicum SI chromosome, complete genome
>gi|410477577|ref|NC_018649.1| Leptospirillum ferriphilum ML-04 chromosome, complete genome
>gi|472328503|ref|NC_020832.1| Bacillus subtilis subsp. subtilis str. BAB-1, complete genome
>gi|386262266|ref|NC_016510.2| Flavobacterium columnare ATCC 49512 chromosome, complete genome
>gi|57596592|ref|NC_002570.2| Bacillus halodurans C-125 chromosome, complete genome
>gi|295815281|ref|NC_009494.2| Legionella pneumophila str. Corby chromosome, complete genome
>gi|312128809|ref|NC_014655.1| Leadbetterella byssophila DSM 17132 chromosome, complete genome
>gi|229583573|ref|NC_012632.1| Sulfolobus islandicus M.16.27 chromosome, complete genome
>gi|386345754|ref|NC_017582.1| Streptococcus equi subsp. zooepidemicus ATCC 35246 chromosome, complete genome
>gi|297543498|ref|NC_014209.1| Thermoanaerobacter mathranii subsp. mathranii str. A3 chromosome, complete genome
>gi|479336697|ref|NC_021047.1| Clostridium cf. saccharolyticum K10, complete genome
>gi|339626328|ref|NC_015757.1| Sulfobacillus acidophilus TPY chromosome, complete genome
>gi|469816339|ref|NC_020541.1| Rhodanobacter sp. 2APBS1, complete genome
>gi|320332618|ref|NC_014958.1| Deinococcus maricopensis DSM 21211 chromosome, complete genome
>gi|260685375|ref|NC_013316.1| Clostridium difficile R20291 chromosome, complete genome
>gi|384868588|ref|NC_017347.1| Staphylococcus aureus subsp. aureus T0131 chromosome, complete genome
>gi|443241923|ref|NC_020156.1| Nonlabens dokdonensis DSW-6, complete genome
>gi|385323172|ref|NC_017501.1| Neisseria meningitidis 8013, complete genome
>gi|385340991|ref|NC_017514.1| Neisseria meningitidis M01-240149 chromosome, complete genome
>gi|238618479|ref|NC_012726.1| Sulfolobus islandicus M.16.4 chromosome, complete genome
>gi|71064581|ref|NC_007204.1| Psychrobacter arcticus 273-4 chromosome, complete genome
>gi|470201995|ref|NC_020546.1| Bifidobacterium thermophilum RBL67, complete genome
>gi|470165991|ref|NC_020515.1| Bibersteinia trehalosi USDA-ARS-USMARC-192, complete genome
>gi|399543043|ref|NC_018268.1| Marinobacter sp. BSs20148 chromosome, complete genome
>gi|189345558|ref|NC_010803.1| Chlorobium limicola DSM 245 chromosome, complete genome
>gi|332296669|ref|NC_015500.1| Treponema brennaborense DSM 12168 chromosome, complete genome
>gi|126177952|ref|NC_009051.1| Methanoculleus marisnigri JR1 chromosome, complete genome
>gi|432329452|ref|NC_019943.1| Methanoregula formicicum SMSP, complete genome
>gi|239916571|ref|NC_012803.1| Micrococcus luteus NCTC 2665 chromosome, complete genome
>gi|376250168|ref|NC_016787.1| Corynebacterium diphtheriae HC03 chromosome, complete genome
>gi|158520017|ref|NC_009943.1| Desulfococcus oleovorans Hxd3 chromosome, complete genome
>gi|379013365|ref|NC_016912.1| Staphylococcus aureus subsp. aureus VC40 chromosome, complete genome
>gi|365972921|ref|NC_016516.1| Propionibacterium acnes TypeIA2 P.acn33 chromosome, complete genome
>gi|251781468|ref|NC_012891.1| Streptococcus dysgalactiae subsp. equisimilis GGS_124 chromosome 1, complete sequence
>gi|427701340|ref|NC_019675.1| Cyanobium gracile PCC 6307 chromosome, complete genome
>gi|374325525|ref|NC_016645.1| Pyrobaculum sp. 1860 chromosome, complete genome
>gi|499142348|ref|NC_021213.1| Streptococcus suis TL13, complete genome
>gi|85372828|ref|NC_007722.1| Erythrobacter litoralis HTCC2594 chromosome, complete genome
>gi|410864597|ref|NC_019395.1| Propionibacterium acidipropionici ATCC 4875 chromosome, complete genome
>gi|397652752|ref|NC_018101.1| Corynebacterium ulcerans 0102, complete genome
>gi|325969849|ref|NC_015152.1| Spirochaeta sp. Buddy chromosome, complete genome
>gi|408400746|ref|NC_018712.1| Streptococcus dysgalactiae subsp. equisimilis RE378, complete genome
>gi|334145811|ref|NC_015571.1| Porphyromonas gingivalis TDC60, complete genome
>gi|386315972|ref|NC_017567.1| Streptococcus dysgalactiae subsp. equisimilis ATCC 12394 chromosome, complete genome
>gi|298501502|ref|NC_014251.1| Streptococcus pneumoniae TCH8431/19A chromosome, complete genome
>gi|169832377|ref|NC_010380.1| Streptococcus pneumoniae Hungary19A-6, complete genome
>gi|120434372|ref|NC_008571.1| Gramella forsetii KT0803 chromosome, complete genome
>gi|384546269|ref|NC_017337.1| Staphylococcus aureus subsp. aureus ED133 chromosome, complete genome
>gi|479136967|ref|NC_021009.1| Coprococcus catus GD/7 draft genome
>gi|376244562|ref|NC_016786.1| Corynebacterium diphtheriae HC01 chromosome, complete genome
>gi|386022942|ref|NC_017534.1| Propionibacterium acnes 266 chromosome, complete genome
>gi|479134147|ref|NC_021003.1| Streptococcus pneumoniae SPN032672 draft genome
>gi|488575046|ref|NC_021172.1| Hyphomicrobium denitrificans 1NES1, complete genome
>gi|488650489|ref|NC_021175.1| Streptococcus oligofermentans AS 1.3089, complete genome
>gi|313199777|ref|NC_014733.1| Methylovorus sp. MP688 chromosome, complete genome
>gi|114568554|ref|NC_008347.1| Maricaulis maris MCS10 chromosome, complete genome
>gi|452205862|ref|NC_020388.1| Natronomonas moolapensis 8.8.11 complete genome
>gi|376286528|ref|NC_016800.1| Corynebacterium diphtheriae BH8 chromosome, complete genome
>gi|409101469|ref|NC_018867.1| Dehalobacter sp. CF chromosome, complete genome
>gi|85857845|ref|NC_007759.1| Syntrophus aciditrophicus SB chromosome, complete genome
>gi|319955760|ref|NC_014935.1| Nitratifractor salsuginis DSM 16511 chromosome, complete genome
>gi|375010684|ref|NC_016599.1| Owenweeksia hongkongensis DSM 17368 chromosome, complete genome
>gi|488599558|ref|NC_021169.1| Archaeoglobus sulfaticallidus PM70-1, complete genome
>gi|76786714|ref|NC_007432.1| Streptococcus agalactiae A909 chromosome, complete genome
>gi|88601322|ref|NC_007796.1| Methanospirillum hungatei JF-1 chromosome, complete genome
>gi|237806776|ref|NC_012691.1| Tolumonas auensis DSM 9187 chromosome, complete genome
>gi|400756305|ref|NC_002939.5| Geobacter sulfurreducens PCA chromosome, complete genome
>gi|390941666|ref|NC_018010.1| Belliella baltica DSM 15883 chromosome, complete genome
>gi|386025288|ref|NC_017537.1| Listeria monocytogenes M7 chromosome, complete genome
>gi|300702374|ref|NC_014307.1| Ralstonia solanacearum CFBP2957 chromosome, complete genome
>gi|384198022|ref|NC_017219.1| Bifidobacterium longum subsp. infantis ATCC 15697, complete genome
>gi|406708523|ref|NC_018646.1| Streptococcus agalactiae GD201008-001 chromosome, complete genome
>gi|479173639|ref|NC_021021.1| Gordonibacter pamelaeae 7-10-1-b draft genome
>gi|15826865|ref|NC_002677.1| Mycobacterium leprae TN chromosome, complete genome
>gi|512538239|ref|NC_021485.1| Streptococcus agalactiae 09mas018883 complete genome
>gi|386345755|ref|NC_017583.1| Spirochaeta thermophila DSM 6578 chromosome, complete genome
>gi|313205511|ref|NC_014738.1| Riemerella anatipestifer ATCC 11845 = DSM 15868 chromosome, complete genome
>gi|470478036|ref|NC_020802.1| Psychromonas sp. CNPT3, complete genome
>gi|375133618|ref|NC_016603.1| Acinetobacter calcoaceticus PHEA-2 chromosome, complete genome
>gi|288559258|ref|NC_013790.1| Methanobrevibacter ruminantium M1 chromosome, complete genome
>gi|225855735|ref|NC_012467.1| Streptococcus pneumoniae P1031, complete genome
>gi|24473558|ref|NC_003106.2| Sulfolobus tokodaii str. 7 chromosome, complete genome
>gi|384432549|ref|NC_017274.1| Sulfolobus solfataricus 98/2 chromosome, complete genome
>gi|386042347|ref|NC_017544.1| Listeria monocytogenes 10403S chromosome, complete genome
>gi|374298386|ref|NC_016629.1| Desulfovibrio africanus str. Walvis Bay chromosome, complete genome
>gi|383785713|ref|NC_017095.1| Fervidobacterium pennivorans DSM 9078 chromosome, complete genome
>gi|82749777|ref|NC_007622.1| Staphylococcus aureus RF122, complete genome
>gi|407715264|ref|NC_018697.1| Cycloclasticus sp. P1 chromosome, complete genome
>gi|317050199|ref|NC_014836.1| Desulfurispirillum indicum S5 chromosome, complete genome
>gi|512550081|ref|NC_021487.1| Chthonomonas calidirosea T49 complete genome
>gi|376253128|ref|NC_016789.1| Corynebacterium diphtheriae PW8 chromosome, complete genome
>gi|225857809|ref|NC_012468.1| Streptococcus pneumoniae 70585, complete genome
>gi|336475959|ref|NC_015676.1| Methanosalsum zhilinae DSM 4017 chromosome, complete genome
>gi|350264100|ref|NC_016047.1| Bacillus subtilis subsp. spizizenii TU-B-10 chromosome, complete genome
>gi|385811786|ref|NC_017465.1| Lactobacillus fermentum CECT 5716 chromosome, complete genome
>gi|408402624|ref|NC_018719.1| Candidatus Nitrososphaera gargensis Ga9.2 chromosome, complete genome
>gi|299768250|ref|NC_014259.1| Acinetobacter oleivorans DR1 chromosome, complete genome
>gi|15896971|ref|NC_002754.1| Sulfolobus solfataricus P2 chromosome, complete genome
>gi|479166807|ref|NC_021018.1| Coprococcus sp. ART55/1 draft genome
>gi|480533968|ref|NC_021026.1| Streptococcus pneumoniae SPN994038 draft genome
>gi|21226102|ref|NC_003901.1| Methanosarcina mazei Go1 chromosome, complete genome
>gi|121996810|ref|NC_008789.1| Halorhodospira halophila SL1 chromosome, complete genome
>gi|57639935|ref|NC_006624.1| Thermococcus kodakarensis KOD1 chromosome, complete genome
